# Supplementary material for: Parameters for the Analysis of Social Bonds in Horses
Source: Animals (Basel). 2018 Oct 27;8(11):191. doi: 10.3390/ani8110191 (PMC6262610; doi:10.3390/ani8110191)
Supplement: Supplementary file 1 [file animals-08-00191-s001.zip]

Archive with 2 entries (2 files):
- Wolter_Supplementary_Material_1_raw_data.pdf
- Wolter_Supplementary_Material_2_Statistical_Models.pdf
